# Supplementary material for: From photoperiod thresholds to photoperiod sensitivity: dual strategies for cost-effective speed breeding and climate-ready barley
Source: Front Plant Sci. 2026 Feb 10;17:1742787. doi: 10.3389/fpls.2026.1742787 (PMC12929436; doi:10.3389/fpls.2026.1742787)
Supplement: Supplementary Table 1 — Genotype data from the Infinium iSelect 50k SNP chip of HEB group lines for the seven major flowering time loci. The markers utilized for flowering time loci were sourced from the panel of pre-selected (SNPs) described by Zahn et al. (2023). [file Table1.xlsx]

## Sheet: Table S1
				ELF3					PPD-H1										CEN		SDW1	x	x	VRN H1/PHYC										FT1
HEB Lines (i)	Line name (ii)	segregation accr genome (iii)	HEA (iv)	JHI_Hv50k_2016_56414	JHI_Hv50k_2016_57670	JHI_Hv50k_2016_57695	SCRI_RS_199945	BOPA2_12_20429	BOPA2_12_30872	JHI_Hv50k_2016_73417	BK_12	BOPA2_12_30870	JHI_Hv50k_2016_73422	BK_13	JHI_Hv50k_2016_73424	BK_14	BOPA2_12_30871	JHI_Hv50k_2016_73438	JHI_Hv50k_2016_95777	BOPA2_12_30265	BOPA1_ABC07496_pHv1343_02	BOPA2_12_31458	SCRI_RS_198507	JHI_Hv50k_2016_335941	JHI_Hv50k_2016_335943	JHI_Hv50k_2016_335946	JHI_Hv50k_2016_335947	JHI_Hv50k_2016_335948	JHI_Hv50k_2016_335949	JHI_Hv50k_2016_335952	JHI_Hv50k_2016_335953	JHI_Hv50k_2016_335958	JHI_Hv50k_2016_335964	BOPA2_12_30893	BOPA2_12_30894	BOPA2_12_30895
HEB_05_019	ELF3hv/PPDH1hsp	0.117472	60.3713	-1	-1	-1	-1	-1	1	1	1	1	1	-1	-1	1	1	1	-1	-1	-1	1	1	-1	-1	-1	-1	-1	-1	-1	-1	-1	-1	-1	-1	-1
HEB_05_040	ELF3hv/PPDH1hv	0.0999848	75.1888	-1	-1	-1	-1	-1	-1	-1	-1	-1	-1	-1	-1	-1	-1	-1	-1	-1	-1	1	-1	-1	-1	-1	-1	-1	-1	-1	-1	-1	-1	-1	-1	-1
HEB_05_047	ELF3hsp/PPDH1hsp	0.121321	60.9272	1	1	1	z	1	1	1	1	1	1	-1	-1	1	1	1	-1	-1	-1	-1	-1	-1	-1	-1	-1	-1	-1	-1	-1	-1	-1	-1	1	1
HEB_05_048	ELF3hsp/PPDH1hv	0.0685861	60.9272	1	1	1	1	1	-1	-1	-1	-1	-1	-1	-1	-1	-1	-1	-1	-1	-1	-1	-1	-1	-1	-1	-1	-1	-1	-1	-1	-1	-1	-1	-1	-1
Table S1. Genotype data from the Infinium iSelect 50k SNP chip of HEB group lines for the seven major flowering time loci. Markers for the flowering time loci were sourced from the pre-selection in Zahn et al. (2023)
i) lines code in the HEB025
ii) line name in the present study
iii) segregation across the genome based on the Infinitum iSelect 50k SNP chip
iv)BLUE flowering time from Maurer et al., (2015)

## Sheet: Table S2ab
a) Student t-test for GDD (photoperiod 16 vs 20)
Line	p.value	accumulated thermal time to heading (°C d, mean ± SD) 16h	accumulated thermal time to heading (°C d, mean ± SD) 20h
ELF3hsp/PPDH1hsp	<0.01	561 ± 43.2	481 ± 30.7
ELF3hsp/PPDH1hv	<0.01	945 ± 101.0	670 ± 37.3
ELF3hv/PPDH1hsp	0.046	539 ± 21.5	519 ± 15.6
ELF3hv/PPDH1hv	<0.01	1127 ± 156.0	796 ± 45.7
BWWT	<0.01	799 ± 59.2	596 ± 26.0
BWELF3	0.0904	567 ± 26.4	547 ± 18.2
BWPHYC	<0.01	656 ± 39.1	567 ± 13.7
b) Student t-test for GDD (photoperiod 20 vs 22)
Line	p.value	accumulated thermal time to heading (°C d, mean ± SD) 20h	accumulated thermal time to heading (°C d, mean ± SD) 22h
ELF3hsp/PPDH1hsp	0.27	481 ± 30.7	499 ± 33.8
ELF3hsp/PPDH1hv	0.0843	670 ± 37.3	633 ± 44.3
ELF3hv/PPDH1hsp	0.557	519 ± 15.6	514 ± 20.9
ELF3hv/PPDH1hv	0.279	796 ± 45.7	775 ± 37.2
BWWT	0.194	596 ± 26.0	578 ± 30.1
BWELF3	0.731	547 ± 18.2	552 ± 41.7
BWPHYC	0.462	567 ± 13.7	576 ± 31.5
c) Student t-test for GDD (photoperiod 20 vs 24)
Line	p.value	accumulated thermal time to heading (°C d, mean ± SD) 20h	accumulated thermal time to heading (°C d, mean ± SD) 24h
ELF3hsp/PPDH1hsp	0.247	481 ± 30.7	465 ± 21.1
ELF3hsp/PPDH1hv	<0.01	670 ± 37.3	595 ± 46.2
ELF3hv/PPDH1hsp	<0.01	519 ± 15.6	469 ± 26.7
ELF3hv/PPDH1hv	<0.01	796 ± 45.7	686 ± 107.0
BW	0.00976	596 ± 26.0	555 ± 28.7
ELF3	0.274	547 ± 18.2	558 ± 22.6
PHYC	0.0427	567 ± 13.7	592 ± 28.6
Table S2a–b. Statistical differences in accumulated thermal time to heading (GDD, °C·d) between photoperiod treatments determined by Student’s t-test: (a) 16 h vs 20 h, and (b) 20 h vs 22 h. For each genotype, mean ± standard deviation (SD) is reported for both photoperiods, and p-values from the Student’s t-test indicate the significance of the difference in mean GDD. Values of p < 0.05 are cons…

## Sheet: Table S3abc
gene	orientation	5'-3' sequence	ref.	fragment length (bp)	cycling conditions	Mastermix
PDDH1	forward	GTGCAAAGCATAATATCAGTGTCC	Maurer et al., (2015)	989	94 C for 3 min; 35 cycles at 94 C for 45s, 57 C for 45s, 72C for 1 min; post treatment at 72C for 10 min	Taq PCR Master Mix (Qiagen)
PPDH1	reverse	GGCCAAAGACACAAGAATCAG	Maurer et al., (2015)
ELF3	forward	CCGAGTGAGTGAGTGAGTGA	Zahn et al., (2023)	3643	98 C for 30 s; 35 cycles at 98 C for 8s, 60 C for 10s, 72 C for 100 s; post treatment at 72 C for 5 min	Phusion Plus PCR Master Mix (Thermo Fischer Scientific's)
ELF3	reverse	AGCATACTCTGAAGCGCTAATTG	Zahn et al., (2023)
Table S3a - list of primers employed in the amplification
gene	orientation	5'-3' sequence	ref.
PPDH1	forward	GTGCAAAGCATAATATCAGTGTCC	Maurer et al., (2015)
PPDH1	reverse	GGCCAAAGACACAAGAATCAG	Maurer et al., (2015)
ELF3	forward	CCGAGTGAGTGAGTGAGTGA	Zahn et al., (2023)
ELF3	reverse	AGCATACTCTGAAGCGCTAATTG	Zahn et al., (2023)
ELF3	forward	AGTGAGTGAGTGAGCATGGC	Zahn et al., (2023)
ELF3	forward	TAGTTCACACGGCAGAGACA	Zahn et al., (2023)
ELF3	forward	TCCATCATTTTGCGTGCCTT	Zahn et al., (2023)
ELF3	forward	GTTGTCGGTGCTATTGGTCC	Zahn et al., (2023)
ELF3	reverse	TTGTTGTCGGTAGGAGCAGG	Zahn et al., (2023)
Table S3b - list of primers employed in the sanger sequencing, in bold the primers that provided acceptable sequences for the haplotype analysis
gene	orientation	5'-3' sequence	ref.	cycling conditions	Mastermix
ELF3	forward	CCTACCGACAACAAGCAGAA	Zakhrabekova et al., (2012)	94 C for 2 min; 40 cycles at 94 C for 15, 60 C for 1 min	Sigma-Aldrich SYBR® Green JumpStart™ (Sigma Aldrich)
ELF3	reverse	CATGAATTCCCCAGCTGTAG
PPDH1	forward	GATGGATTCAAAGGCAAGGA	Campoli et al.,(2012b)
PPDH1	reverse	GAACAATTGGCTCCTCCAAA
FT1	forward	GCCGTCTACTTCAACTGCCA	Zahn et al., (2023)
FT1	reverse	GTGAGCGGTGAGTAGGTCAA
Table S3c - list of primers employed in the gene expression analysis

## Sheet: Table S4
Gene	Time point	Treatment	Genotype1	Genotype2	P.val (Student's T-test)
PPD-H1	ZT11	16h	ELF3hsp/PPDH1hsp	ELF3hsp/PPDH1hv	0.043
PPD-H1	ZT11	16h	ELF3hsp/PPDH1hv	ELF3hv/PPDH1hsp	0.000318
PPD-H1	ZT11	16h	ELF3hv/PPDH1hsp	ELF3hv/PPDH1hv	0.003
PPD-H1	ZT11	22h	ELF3hsp/PPDH1hsp	ELF3hsp/PPDH1hv	0.013
PPD-H1	ZT11	22h	ELF3hsp/PPDH1hsp	ELF3hv/PPDH1hv	0.001
PPD-H1	ZT11	22h	ELF3hsp/PPDH1hv	ELF3hv/PPDH1hv	0.006
PPD-H1	ZT17	16h	ELF3hsp/PPDH1hsp	ELF3hsp/PPDH1hv	0.047
PPD-H1	ZT17	16h	ELF3hsp/PPDH1hsp	ELF3hv/PPDH1hv	0.022
PPD-H1	ZT17	16h	ELF3hsp/PPDH1hv	ELF3hv/PPDH1hsp	0.037
PPD-H1	ZT17	16h	ELF3hv/PPDH1hsp	ELF3hv/PPDH1hv	0.011
PPD-H1	ZT17	22h	ELF3hsp/PPDH1hsp	ELF3hsp/PPDH1hv	0.003
PPD-H1	ZT23	16h	ELF3hsp/PPDH1hsp	ELF3hsp/PPDH1hv	0.043
PPD-H1	ZT23	16h	ELF3hsp/PPDH1hsp	ELF3hv/PPDH1hv	0.046
PPD-H1	ZT23	16h	ELF3hsp/PPDH1hv	ELF3hv/PPDH1hsp	0.014
PPD-H1	ZT23	16h	ELF3hv/PPDH1hsp	ELF3hv/PPDH1hv	0.013
PPD-H1	ZT23	22h	ELF3hsp/PPDH1hv	ELF3hv/PPDH1hsp	0.05
Table S4. Significant differences in PPD-H1 expression fold-change rates between genotypes of HEB lines group within the same photoperiod condition, quantified via RT-qPCR and assesed using Student’s t-test at different time points

## Sheet: Table S5
Gene	Time point	Treatment	Genotype1	Genotype2	P.val (Student's T-test)
FT1	ZT11	16h	ELF3hv/PPDH1hsp	ELF3hv/PPDH1hv	0.012
FT1	ZT11	22h	ELF3hsp/PPDH1hsp	ELF3hv/PPDH1hsp	0.015
FT1	ZT17	16h	ELF3hsp/PPDH1hv	ELF3hv/PPDH1hv	0.042
FT1	ZT17	22h	ELF3hsp/PPDH1hsp	ELF3hsp/PPDH1hv	0.000134
FT1	ZT23	16h	ELF3hsp/PPDH1hsp	ELF3hv/PPDH1hv	0.000716
FT1	ZT23	16h	ELF3hv/PPDH1hsp	ELF3hv/PPDH1hv	0.005
FT1	ZT23	22h	ELF3hsp/PPDH1hsp	ELF3hsp/PPDH1hv	0.028
FT1	ZT23	22h	ELF3hsp/PPDH1hsp	ELF3hv/PPDH1hv	0.004
FT1	ZT23	22h	ELF3hsp/PPDH1hv	ELF3hv/PPDH1hsp	0.031
FT1	ZT23	22h	ELF3hv/PPDH1hsp	ELF3hv/PPDH1hv	0.016
FT1	ZT5	22h	ELF3hv/PPDH1hsp	ELF3hv/PPDH1hv	0.038
Table S5. Significant differences in FT1 expression fold-change rates between genotypes of HEB lines group within the same photoperiod condition, quantified via RT-qPCR and assesed using Student’s t-test at different time points
